# Supplementary material for: Effects of Farming System on the Rheological Behavior of Rennet-Induced Coagulation in Milk from Skopelos Breed Goats
Source: Foods. 2025 Apr 10;14(8):1316. doi: 10.3390/foods14081316 (PMC12027251; doi:10.3390/foods14081316)
Supplement: Supplementary file 1 [file foods-14-01316-s001.zip]

Archive with 1 entries (1 files):
- foods-3562720-supplementary.pdf
